# Supplementary material for: Implementation of the Patient Counselling Service at the Cancer Hospital in Radom, Poland
Source: Int J Environ Res Public Health. 2022 Oct 21;19(20):13642. doi: 10.3390/ijerph192013642 (PMC9602852; doi:10.3390/ijerph192013642)
Supplement: Supplementary file 1 [file ijerph-19-13642-s001.zip]

Archive with 1 entries (1 files):
- ijerph-1921374-supplementary.pdf
